# Supplementary material for: Cyclooxygenase-2 expression in colorectal carcinoma, adenomatous polyps and non-tumour bearing margins of resection tissues in a cohort of black Africans
Source: PLoS One. 2021 Jul 27;16(7):e0255235. doi: 10.1371/journal.pone.0255235 (PMC8315556; doi:10.1371/journal.pone.0255235)
Supplement: S1 Dataset — (XLSX) [file pone.0255235.s001.xlsx]

## Sheet: Sheet1
S/N	CODE CRC	Age	Gender	Tumour size	Tumour location	Right/left	Colon/Rectum	Histology type	Adenocarcinoma/others	Tstaging	Node staging	M staging	TNM staging	Tumour grade	PD/others	LVI	PNI	TIL	Crohnlike inflammation	presence of mucin	Signet ring	Dirty necrosis	% staining CRC	% staining score	staining intensity	Combined score	COX-2 overexpression		Margin of resection	CODE Resection Margin	% staining	% stainning score	Intensity score	Combined score	COX-2 overexpression			S/N	CODE Polyp	Age	Gender	Location	Left/right	Type of adenoma	Dysplasia grade	% COX-2 staining	% staining score	Intensity score	Combined score
1	H031117	82	f	8	caecum	right	colon	adenocarcinoma	adenocarcinoma	pT4	N0	M0	pT4N0M0	PD	PD	no	no	no	no	no	no	no	55	3	2	5	yes		1	H89110	0	0	0	0	no			1	H43313	65	f	Ascending	Right	villous	high grade	70	3	1	4
2	H055617	79	m	7	sigmoid	left	colon	adenocarcinoma	adenocarcinoma	pT3	Nx	M0	pT3NxM0	WD	others	no	no	no	yes	no	no	no	80	4	3	7	yes		2	H5008	70	3	3	6	yes			2	H185614	79	f	rectum	Left	Tubular	high grade	0	0	0	0
3	H100209	40	f	9	descending colon	left	colon	adenocarcinoma	adenocarcinoma	pT2	N0	M1	pT3N2M0	WD	others	yes	no	no	no	no	no	yes	50	2	2	4	yes		3	H100209	5	0	1	1	no			3	H22017	68	m	rectum	Left	Tubular	high grade	5	0	2	2
4	H101117	61	m	9	sigmoid	left	colon	mucinous adenocarcinoma	others	pT4	N2	M0	pT4N2M0		others	no	no	no	no	yes	no	no	30	2	3	5	yes		4	H99816	0	0	0	0	no			4	H7417	47	f	rectum	Left	Tubular	high grade	0	0	0	0
5	H103014	35	m	11	right colon	right	colon	adenocarcinoma	adenocarcinoma	pT3	N1	M0	pT3N1M0	PD	PD	no	yes	yes	yes	yes	no	yes	85	4	3	7	yes		5	H101117	0	0	0	0	no			5	H80017	65	m	sigmoid	Left	Tubular	high grade	75	3	2	5
6	H105211	64	f	4	colon		colon	adenocarcinoma	adenocarcinoma	pT3	N0	M0	pT3N0M0	WD	others	no	no	no	no	yes	no	no	0	0	0	0	no		6	H271917	10	1	1	2	yes			6	H144917	47	f	rectum	Left	tubulovillous	high grade	0	0	0	0
7	H108513	63	f	1	transverse colon	right	colon	mucinous adenocarcinoma	others	pT3	N2	M0	pT3N2M0		others	no	no	no	no	yes	yes	no	80	4	3	7	yes		7	H5417	5	0	1	1	no			7	H182317	67	m	rectum, asc	Left	Tubular	high grade	60	3	3	6
8	H11208	57	f	8	rectum	left	rectum	adenocarcinoma	adenocarcinoma	pT1	N1	M0	pT1N1M0	WD	others	no	no	no	no	no	no	no	70	3	2	5	yes		8	H32116	0	0	0	0	no			8	H43816	64	f	rectum	Left	villous	high grade	10	1	3	4
9	H112712	68	m	12	ascending colon	right	colon	signet ring carcinoma	others	pT4	N0	M0	pT4N0M0		others	no	no	no	no	yes	yes	no	0	0	0	0	no		9	H277916	0	0	0	0	no			9	H43916	47	m	sigmoid	Left	tubulovillous	high grade	60	3	3	6
10	H116409	67	m	10	ascending colon	right	colon	adenocarcinoma	adenocarcinoma	pT2	N0	M0	pT2N0M0	WD	others	no	no	yes	yes	yes	no	no	50	2	1	3	yes		10	H10413	0	0	0	0	no			10	H80416	76	m	Desc	Left	tubulovillous	high grade	85	4	2	6
11	H118816	61	m	4	right colon	right	colon	mucinous adenocarcinoma	others	pT2	N0	M0	pT2N0M0		others	no	no	no	yes	yes	no	no	40	2	2	4	yes		11	H29508	10	1	1	2	yes			11	H151616	73	f	Asc, Transverse	Right	Tubular	high grade	20	1	1	2
12	H120115	82	m	12	right colon	right	colon	adenocarcinoma	adenocarcinoma	pT3	N2	M1	pT3N2M1	MD	others	no	yes	no	no	yes	no	no	0	0	0	0	no		12	H120115	0	0	0	0	no			12	H210516	43	m	colon		Tubular	high grade	0	0	0	0
13	H134114	71	m	6	right colon	right	colon	adenocarcinoma	adenocarcinoma	pT4	N0	M0	pT4N0M0	PD	PD	no	no	no	no	yes	yes	no	90	4	3	7	yes		13	H103014	0	0	0	0	no			13	H187213	70	m	rectum	Left	Tubular	high grade	70	3	3	6
14	H134511	69	m	5	splenic flexure	left	colon	adenocarcinoma	adenocarcinoma	pT4	N0	M0	pT4N0M0	PD	PD	no	yes	no	yes	no	no	no	10	1	1	2	yes		14	H51517	0	0	0	0	no			14	H234816	63	f	Descending colon	Left	tubulovillous	high grade	100	4	3	7
15	H138716	59	m	10	descending	left	colon	adenocarcinoma	adenocarcinoma	pT3	Nx	M0	pT3NxM0	WD	others	no	no	no	no	no	no	no	5	0	3	3	yes		15	H249109	0	0	0	0	no			15	H226116	66	m	rectosigmoid	Left	Tubular	high grade	0	0	0	0
16	H145417	50	f	6	ascending	right	colon	adenocarcinoma	adenocarcinoma	pT2	N1	M0	pT2N1M0	WD	others	no	no	no	no	yes	no	no	95	4	3	7	yes		16	H145417	0	0	0	0	no			16	H95215	45	f	anorectal	Left	Tubular	high grade	0	0	0	0
17	H147714	41	f	6	rectum	left	rectum	adenocarcinoma	adenocarcinoma	pT3	N1	M0	pT3N1M0	MD	others	no	no	no	no	no	no	no	15	1	1	2	yes		17	H220417	40	2	2	4	yes			17	H229615	85	m	left colon	Left	Tubular	low grade	0	0	0	0
18	H155310	63	f	5	anorectum	left	rectum	mucinous adenocarcinoma	others	pT3	N1	M0	pT3N1M0		others	no	no	no	no	yes	no	no	20	1	2	3	yes		18	H176917	0	0	0	0	no			18	H55613	88	m	rectosigmoid	Left	Tubular	low grade	0	0	0	0
19	H157413	37	m	3	sigmoid colon	left	colon	adenocarcinoma	adenocarcinoma	pT2	N0	M1	pT2N0M1	WD	others	no	yes	no	no	yes	no	no	15	1	1	2	yes		19	H321017	0	0	0	0	no			19	H160414	61	f	rectum	Left	Tubular	low grade	0	0	0	0
20	H167311	56	f	4	rectum	left	rectum	adenocarcinoma	adenocarcinoma	pT4	N1	M0	pT4N1M0	PD	PD	no	no	no	no	no	no	yes	10	1	2	3	yes		20	H134213	0	0	0	0	no			20	H8217	72	f	Asc, Anorectal	Right	Tubular	low grade	85	4	2	6
21	H167315	41	f	6	anorectum	left	rectum	mucinous adenocarcinoma	others	pT4	N1	M0	pT4N1M0		others	no	yes	no	yes	yes	yes	no	0	0	0	0	no		21	H353509	0	0	0	0	no			21	H118117	58	f	Transverse colon	Right	Tubular	low grade	0	0	0	0
22	H176917	64	m	2	sigmoid	left	colon	mucinous adenocarcinoma	others	pT4	N2	M0	pT4N2M0		others	no	no	no	yes	yes	no	yes	80	4	3	7	yes		22	H285413	0	0	0	0	no			22	H8416	74	f	Transverse	Right	villous	low grade	20	1	1	2
23	H180411	53	f	8	rectum	left	rectum	adenocarcinoma	adenocarcinoma	pT2	N2	M0	pT2N3M0	WD	others	no	no	no	no	yes	no	no	0	0	0	0	no		23	H334417	0	0	0	0	no			23	H94116	71	f	rectum/Desc	Left	villous	low grade	0	0	0	0
24	H18113	65	m	12	rectum	left	rectum	adenocarcinoma	adenocarcinoma	pT3	N2	M0	pT3N2M0	WD	others	no	yes	no	no	no	no	yes	40	3	3	6	yes		24	H348915	0	0	0	0	no			24	H109716	64	m	Rectum	Left	Tubular	low grade	15	1	2	3
25	H183313	80	f		rectum	left	rectum	adenocarcinoma	adenocarcinoma	pT3	N2	M0	pT3N2M0	PD	PD	yes	no	no	no	no	no	no	95	4	3	7	yes		25	H32811	0	0	0	0	no			25	H184816	84	m	colon		Tubular	low grade	5	0	2	2
26	H196713	48	f	9	right colon	right	colon	adenocarcinoma	adenocarcinoma	pT4	N2	M0	pT3N2M0	WD	others	no	no	no	no	yes	no	yes	75	3	3	6	yes		26	H118816	10	1	1	2	yes			26	H168115B	57	m	Ascending	Right	Tubular	low grade	40	2	3	5
27	H197510	63	m	4	caecum	right	colon	adenocarcinoma	adenocarcinoma	pT1	N0	M0	pT1N0M0	WD	others	no	no	no	no	yes	no	no	45	2	2	4	yes		27	H214613	0	0	0	0	no			27	H48114	47	m	sigmoid	Left	Tubular	low grade	0	0	0	0
28	H202812	55	m	5	rectum	left	rectum	adenocarcinoma	adenocarcinoma	pT2	N0	M0	pT2N0M0	MD	others	no	no	no	no	no	no	no	30	2	3	5	yes											28	H148815	55	m	sigmoid	Left	Tubular	low grade	0	0	0	0
29	H20316	70	f	7	rectum	left	rectum	adenocarcinoma	adenocarcinoma	pT2	N0	M0	pT2N0M0	WD	others	no	no	no	no	yes	no	no	5	0	1	1	no											29	H244215	57	m	Ascending	Right	Tubular	low grade	0	0	0	0
30	H203515	49	m	8	sigmoid	left	colon	adenocarcinoma	adenocarcinoma	pT3	N1	M0	pT3N1M0	WD	others	no	no	yes	no	no	no	no	30	2	2	4	yes											30	H107415	66	f	Rectum	Left	Tubular	low grade	3	0	2	2
31	H205710	40	f	5	descending colon	left	colon	signet ring carcinoma	others	pT2	N1	M1	pT2N1M1		others	no	no	no	no	no	no	no	25	1	3	4	yes											31	H151716	68	m	Descending colon	Left	Tubular	low grade	5	0	2	2
32	H206716	73	f	6	anorectum	left	rectum	adenocarcinoma	adenocarcinoma	pT4	N2	M0	pT4N2M0	WD	others	no	yes	yes	yes	yes	no	yes	90	4	3	7	yes
33	H211112	58	f	3	descending colon	left	colon	adenocarcinoma	adenocarcinoma	pT2	N0	M0	pT2N0M0	WD	others	no	no	no	yes	no	no	no	0	0	0	0	no
34	H214613	20	m	7	right colon	right	colon	mucinous adenocarcinoma	others	pT4	N2	M1	pT4N2M1		others	no	no	no	yes	yes	yes	no	5	0	1	1	no
35	H220417	39	f	14	colon		colon	adenocarcinoma	adenocarcinoma	pT2	N0	M0	pT3N0M0	PD	PD	no	no	no	no	yes	no	yes	15	1	1	2	yes
36	H228912	68	f	4	sigmoid colon	left	colon	adenocarcinoma	adenocarcinoma	pT3	N0	M0	pT3N0M0	PD	PD	no	no	no	no	no	no	no	80	4	3	7	yes
37	H230211	43	m	5	caecum	right	colon	mucinous adenocarcinoma	others	pT2	N1	M0	pT2N1M0		others	no	no	yes	yes	yes	no	no	0	0	0	0	no
38	H235110	40	f	10	sigmoid colon	left	colon	adenocarcinoma	adenocarcinoma	pT4	N1	M0	pT4N1M0	PD	PD	no	no	no	no	yes	no	no	10	1	2	3	yes
39	H246212	21	m	11	rectum	left	rectum	adenocarcinoma	adenocarcinoma	pT3	N0	M0	pT3N0M0	PD	PD	no	no	yes	yes	no	no	yes	2	0	1	1	no
40	H249109	30	m	13	ascending colon	right	colon	adenocarcinoma	adenocarcinoma	pT2	N0	M0	pT3N0M0	WD	others	no	no	yes	yes	yes	no	yes	50	2	3	5	yes
41	H249817	77	f	9	rectum	left	rectum	adenocarcinoma	adenocarcinoma	pT3	N2	M0	pT3N2M0	MD	others	no	no	no	no	yes	no	yes	70	3	3	6	yes
42	H25513	68	f	8	rectum	left	rectum	adenocarcinoma	adenocarcinoma	pT1	N0	M0	pT1N0M0	WD	others	no	no	no	no	no	no	yes	35	2	1	3	yes
43	H255310	72	f	7	sigmoid colon	left	colon	mucinous adenocarcinoma	others	pT3	N0	M0	pT3N0M0		others	no	no	no	no	yes	no	no	90	4	3	7	yes
44	H256211	46	m		caecum	right	colon	adenocarcinoma	adenocarcinoma	pT2	N0	M0	pT4N0M0	PD	PD	no	no	no	no	no	no	no	60	3	3	6	yes
45	H261215	63	m	7	sigmoid	left	colon	adenocarcinoma	adenocarcinoma	pT2	Nx	M1	pT2NxM1	WD	others	no	no	no	no	yes	no	no	0	0	0	0	no
46	H263510	51	m		colon		colon	mucinous adenocarcinoma	others	pT4	N1	M0	pT4N1M0		others	no	no	no	no	yes	yes	no	80	4	3	7	yes
47	H271510	77	f	7	rectum	left	rectum	mucinous adenocarcinoma	others	pT2	Nx	M0	pT2NxM0		others	no	no	no	yes	yes	no	no	85	4	3	7	yes
48	H271917	58	f	3	sigmoid	left	colon	adenocarcinoma	adenocarcinoma	pT3	N2	M0	pT2N2M0	PD	PD	no	no	no	yes	no	no	yes	15	1	3	4	yes
49	H272508	52	f		caecum	right	colon	adenocarcinoma	adenocarcinoma	pT3	N0	M0	pT3N0M0	PD	PD	no	no	no	no	no	no	no	5	0	1	1	no
50	H277916	53	f	9	colon		colon	adenocarcinoma	adenocarcinoma	pT4	N1	M0	pT4N1M1	PD	PD	no	yes	no	yes	no	no	yes	80	4	3	7	yes
51	H279113	49	m	7	transverse colon	right	colon	signet ring carcinoma	others	pT4	N0	M1	pT4N0M1		others	no	no	no	no	yes	yes	no	40	2	2	4	yes
52	H285413	58	f	5	right colon	right	colon	adenocarcinoma	adenocarcinoma	pT3	N0	M0	pT3N0M0	PD	PD	yes	yes	no	yes	no	no	yes	80	4	3	7	yes
53	H286911	69	f	5	rectum	left	rectum	adenocarcinoma	adenocarcinoma	pT2	N1	M0	pT2N1M0	MD	others	yes	no	no	no	no	no	no	0	0	0	0	no
54	H29508	39	m	9	colon		colon	mucinous adenocarcinoma	others	pT2	N1	M0	pT2N1M0		others	no	no	no	no	yes	no	no	0	0	0	0	no
55	H29513	25	f	8	rectum	left	rectum	mucinous adenocarcinoma	others	pT4	N1	M0	pT4N1M0		others	no	no	no	no	yes	yes	no	0	0	0	0	no
56	H295010	68	m	10	colon		colon	adenocarcinoma	adenocarcinoma	pT3	N0	M0	pT3N0M0	WD	others	no	no	no	no	yes	no	no	75	3	2	5	yes
57	H301911	42	m	13	rectum	left	rectum	adenocarcinoma	adenocarcinoma	pT2	N0	M0	pT2N0M0	MD	others	no	no	yes	yes	yes	no	no	0	0	0	0	no
58	H302310	52	m	4	transverse colon	right	colon	adenocarcinoma	adenocarcinoma	pT2	N0	M0	pT2N0M0	WD	others	no	no	yes	no	yes	no	no	0	0	0	0	no
59	H303117	32	f	7	right hemicolectomy	right	colon	adenocarcinoma	adenocarcinoma	pT3	N0	M0	pT3N0M0	PD	PD	no	no	yes	yes	yes	no	no	100	4	3	7	yes
60	H311317	56	f	4	sigmoid	left	colon	adenocarcinoma	adenocarcinoma	pT4	N0	M0	pT4N0M0	PD	PD	no	no	no	yes	no	no	no	60	3	3	6	yes
61	H311711	40	f	7	rectum	left	rectum	adenocarcinoma	adenocarcinoma	pT2	N1	M0	pT2N1M0	MD	others	no	no	yes	yes	no	no	yes	50	2	2	4	yes
62	H315910	86	m	5	descending colon	left	colon	adenocarcinoma	adenocarcinoma	pT2	N0	M0	pT2N0M0	PD	PD	no	no	no	no	yes	no	yes	85	4	3	7	yes
63	H319412	40	m		colon		colon	adenocarcinoma	adenocarcinoma	pT4	N2	M0	pT4N2M0	PD	PD	no	no	no	no	no	no	no	15	1	2	3	yes
64	H32116	56	m	6	rectum	left	rectum	adenocarcinoma	adenocarcinoma	pT4	N0	M1	pT4N0M1	PD	PD	no	yes	no	yes	yes	no	yes	40	2	1	3	yes
65	H321017	73	m	5	rectum	left	rectum	adenocarcinoma	adenocarcinoma	pT2	Nx	M0	pT2NxM0	WD	others	no	no	no	yes	yes	no	yes	80	4	2	6	yes
66	H323010	78	m		rectum	left	rectum	adenocarcinoma	adenocarcinoma	pT2	N0	M0	pT2N0M0	WD	others	no	no	no	yes	yes	no	no	70	3	2	5	yes
67	H32611	45	f	7	transverse colon	right	colon	mucinous adenocarcinoma	others	pT4	N0	M0	pT4N0M0		others	no	no	yes	no	yes	no	no	60	4	2	6	yes
68	H32811	53	f		rectum	left	rectum	adenocarcinoma	adenocarcinoma	pT2	N1	M0	pT2N1M0	MD	others	no	no	no	no	no	no	yes	5	0	1	1	no
69	H333711	42	m	4	left colon	left	colon	adenocarcinoma	adenocarcinoma	pT4	N0	M0	pT4N0M1	WD	others	no	no	no	yes	yes	no	no	5	0	1	1	no
70	H334417	67	f	4	caecum	right	colon	adenocarcinoma	adenocarcinoma	pT3	N0	M0	pT3N0M0	WD	others	no	no	no	yes	yes	no	no	0	0	0	0	no
71	H3408	75	f	4	ascending colon	right	colon	mucinous adenocarcinoma	others	pT2	Nx	M0	pT2NxM0		others	no	no	yes	yes	yes	no	no	3	0	1	1	no
72	H348910	33	m	7	caecum	right	colon	mucinous adenocarcinoma	others	pT2	N0	M0	pT2N0M0		others	no	no	no	no	yes	no	no	55	3	2	5	yes
73	H3516	42	m	2	sigmoid	left	colon	adenocarcinoma	adenocarcinoma	pT3	Nx	M0	pT3NxM0	WD	others	no	no	no	no	no	no	no	50	2	1	3	yes
74	H353509	61	m	11	left colon	left	colon	adenocarcinoma	adenocarcinoma	pT2	N0	M0	pT2N0M0	MD	others	no	no	no	no	yes	no	yes	20	2	2	4	yes
75	H355410	37	m	5	rectum	left	rectum	mucinous adenocarcinoma	others	pT4	N0	M0	pT3N0M0		others	no	no	no	no	yes	no	no	60	3	3	6	yes
76	H359209	29	f	5	ascending colon	right	colon	adenocarcinoma	adenocarcinoma	pT4	N0	M0	pT4N0M0	MD	others	no	no	no	no	yes	no	yes	60	2	1	3	yes
77	H383310	70	m	10	ascending colon	right	colon	mucinous adenocarcinoma	others	pT3	N1	M0	pT3N1M0		others	no	no	no	no	yes	yes	no	40	2	3	5	yes
78	H5008	64	f	6	ascending colon	right	colon	signet ring carcinoma	others	pT2	Nx	M0	pT2NxM0		others	no	no	no	no	yes	yes	no	10	1	2	3	yes
79	H51517	72	m	3	rectum	left	rectum	adenocarcinoma	adenocarcinoma	pT2	N0	M0	pT2N0M0	WD	others	no	no	no	yes	no	no	yes	30	2	2	4	yes
80	H52209	70	f	5	rectum	left	rectum	adenocarcinoma	adenocarcinoma	pT2	N0	M1	pT2N0M0	WD	others	no	no	no	no	no	no	no	90	4	3	7	yes
81	H5417	73	m	3	colon		colon	adenocarcinoma	adenocarcinoma	pT2	Nx	M0	pT2NxM0	MD	others	no	no	no	no	no	no	no	0	0	0	0	no
82	H55812	34	f	4	colon		colon	mucinous adenocarcinoma	others	pT4	Nx	M0	pT4NxM0		others	no	no	no	no	yes	no	no	80	4	2	6	yes
83	H68413	45	m	9	caecum	right	colon	signet ring carcinoma	others	pT3	N1	M0	pT3N1M0		others	no	no	no	no	no	no	no	0	0	0	0	no
84	H69315	50	f	6	colon		colon	adenocarcinoma	adenocarcinoma	pT2	N0	M1	pT2N0M1	WD	others	no	no	yes	no	no	no	no	0	0	0	0	no
85	H81013	66	m	12	rectum	left	rectum	adenocarcinoma	adenocarcinoma	pT3	N1	M0	pT3N1M0	PD	PD	yes	yes	no	no	yes	no	yes	15	1	3	4	yes
86	H82211	76	m	4	sigmoid colon	left	colon	adenocarcinoma	adenocarcinoma	pT2	N0	M0	pT2N0M0	WD	others	no	no	yes	yes	yes	no	no	0	0	0	0	no
87	H82712	33	m	4	colon		colon	adenocarcinoma	adenocarcinoma	pT2	N0	M0	pT2N0M0	WD	others	no	no	no	no	yes	no	no	70	3	3	6	yes
88	H89110	52	m	4	anorectum	left	rectum	adenocarcinoma	adenocarcinoma	pT3	N0	M0	pT3N0M0	WD	others	no	no	no	no	no	no	yes	90	4	3	7	yes
89	H93011	57	f	4	transverse colon	right	colon	mucinous adenocarcinoma	others	pT3	N1	M0	pT3N1M0		others	no	no	no	no	yes	no	no	60	3	3	6	yes
90	H94312	70	m	7	rectum	left	rectum	adenocarcinoma	adenocarcinoma	pT3	N1	M0	pT3N1M0	MD	others	no	yes	no	no	no	no	yes	90	4	3	7	yes
91	H99816	45	f	3	sigmoid	left	colon	adenocarcinoma	adenocarcinoma	pT4	N0	M0	pT4N0M0	MD	others	yes	yes	no	yes	yes	no	yes	60	3	3	6	yes
92	H54911	45	f	5	rectum	left	rectum	adenocarcinoma	adenocarcinoma	pT3	N0	M1	pT3N0M1	MD	others	no	no	no	no	yes	no	no	20	1	1	2	yes
93	H147012	69	m		right colon	right	colon	adenocarcinoma	adenocarcinoma	pT4	N0	M1	pT4N0M1	MD	others	yes	no	no	no	yes	no	no	35	2	3	5	yes
94	H10413	68	m	6	splenic flexure	left	colon	adenocarcinoma	adenocarcinoma	pT3	N1	M0	pT3N1M0	PD	PD	no	no	no	no	no	no	yes	82	4	3	7	yes
95	H134213	83	f	3	rectum	left	rectum	adenocarcinoma	adenocarcinoma	pT4	Nx	M0	pT4NxM0	WD	others	no	yes	yes	no	no	yes	no	0	0	0	0	no
[truncated: 1 more columns]
